# Supplementary material for: Comparison of HercepTest™ mAb pharmDx (Dako Omnis, GE001) with Ventana PATHWAY anti-HER-2/neu (4B5) in breast cancer: correlation with HER2 amplification and HER2 low status
Source: Virchows Arch. 2022 Aug 16;481(5):685–94. doi: 10.1007/s00428-022-03378-5 (PMC9636083; doi:10.1007/s00428-022-03378-5)
Supplement: Supplementary file 1 — Supplementary file1 (XLSX 19 KB) [file 428_2022_3378_MOESM1_ESM.xlsx]

## Sheet: SuppData_HER2 concordance study
			a) Obtained data for HER2 IHC and ISH testing										b) HER2 FISH testing by tissue vendor		c) Cross table Concordancy FISH testing (study versus vendor)
			Sample ID	Sample type	FISH					HercepTest (mAb)	Ventana 4B5		Vendor FISH (pre-testing)		FISH (concordance study)	FISH (vendor)
					result	group (ASCO/CAP 2018)	gene count	Chr count	ratio	Consensus Score (ASCO/CAP 2018)	Consensus Score (ASCO/CAP 2018)		result			non-amplified	amplified	not evaluable	total
			1	resection	non-amplified	5	2.2	2	1.1	2+	1+		amplified		non-amplified	68	4	0	72
			2	resection	non-amplified	5	2.7	2.25	1.2	1+	0		non-amplified		amplified	3	39	0	42
			3	resection	amplified	1	22	2.34043	9.4	3+	3+		amplified		not evaluable	4	2	0	6
			4	biopsy	non-amplified	5	2.2	2.2	1	0	0		non-amplified		total	75	45	0	120
			5	resection	non-amplified	5	2.1	1.90909	1.1	0	0		non-amplified
			6	biopsy	non-amplified	5	2.6	2.16667	1.2	0	0		non-amplified
			7	resection	non-amplified	5	2.3	2.09091	1.1	1+	1+		amplified
			8	resection	NOE		NOE	NOE	NOE	NOE	NOE		non-amplified
			9	resection	non-amplified	5	2.1	2.1	1	0	0		non-amplified
			10	resection	amplified	1	23	2.55556	9	3+	3+		amplified
			11	resection	non-amplified	5	2	1.81818	1.1	1+	0		non-amplified
			12	resection	non-amplified	5	2.2	2	1.1	1+	0		non-amplified
			13	biopsy	amplified	1	19.5	2.14286	9.1	2+	3+		amplified
			14	resection	amplified	1	20.8	3.30159	6.3	3+	3+		amplified
			15	resection	amplified	1	13.6	2	6.8	3+	3+		amplified
			16	resection	amplified	1	7.3	2.21212	3.3	2+	2+		amplified
			17	resection	non-amplified	4	4.1	2.92857	1.4	2+	2+		non-amplified
			18	resection	non-amplified	5	2.6	2.36364	1.1	0	0		non-amplified
			19	resection	non-amplified	5	1.8	1.8	1	0	0		non-amplified
			20	biopsy	amplified	1	12.1	2.28302	5.3	3+	2+		non-amplified
			21	resection	amplified	1	22.5	2.1028	10.7	3+	3+		amplified
			22	resection	non-amplified	5	1.7	1.7	1	1+	0		non-amplified
			23	biopsy	non-amplified	5	1.4	1.27273	1.1	0	0		non-amplified
			24	resection	non-amplified	5	2.3	2.09091	1.1	0	0		non-amplified
			25	resection	non-amplified	4	4.2	3.23077	1.3	0	0		non-amplified
			26	resection	non-amplified	5	2.3	2.09091	1.1	1+	1+		non-amplified
			27	resection	non-amplified	5	3.8	3.16667	1.2	0	0		non-amplified
			28	resection	non-amplified	4	4.4	2.93333	1.5	0	0		non-amplified
			29	resection	non-amplified	5	2.4	2.18182	1.1	0	0		non-amplified
			30	resection	non-amplified	4	4.2	3.23077	1.3	0	0		non-amplified
			31	resection	amplified	1	21.8	2.29474	9.5	3+	3+		amplified
			32	resection	NOE		NOE	NOE	NOE	0	0		non-amplified
			33	resection	non-amplified	5	3.7	2.84615	1.3	0	0		non-amplified
			34	resection	non-amplified	4	4.2	3.5	1.2	0	0		non-amplified
			35	biopsy	non-amplified	5	3	2.72727	1.1	1+	1+		non-amplified
			36	resection	non-amplified	5	2.9	2.23077	1.3	1+	0		non-amplified
			37	resection	amplified	1	22	2.71605	8.1	3+	3+		amplified
			38	resection	non-amplified	5	2.8	2.15385	1.3	1+	1+		non-amplified
			39	biopsy	NOE		NOE	NOE	NOE	2+	1+		non-amplified
			40	resection	non-amplified	5	2.3	2.09091	1.1	0	0		non-amplified
			41	resection	amplified	1	16.3	2.2027	7.4	3+	3+		amplified
			42	resection	non-amplified	5	1.8	1.8	1	0	0		non-amplified
			43	resection	amplified	1	16	2.10526	7.6	3+	3+		amplified
			44	resection	non-amplified	5	2.7	2.45455	1.1	1+	0		non-amplified
			45	resection	amplified	1	19.8	2.15217	9.2	3+	3+		amplified
			46	resection	non-amplified	5	2.2	2.2	1	0	0		non-amplified
			47	resection	non-amplified	5	2.2	2.2	1	1+	0		non-amplified
			48	resection	amplified	1	14.4	2.21538	6.5	2+	2+		amplified
			49	resection	non-amplified	5	1.9	1.9	1	0	0		non-amplified
			50	biopsy	NOE		NOE	NOE	NOE	1+	0		amplified
			51	biopsy	non-amplified	5	2.2	2.2	1	1+	0		non-amplified
			52	resection	non-amplified	5	2.8	2.54545	1.1	0	0		non-amplified
			53	resection	non-amplified	5	2.1	1.90909	1.1	1+	0		non-amplified
			54	resection	non-amplified	5	2.9	2.41667	1.2	0	0		non-amplified
			55	resection	amplified	1	21	2.35955	8.9	3+	3+		amplified
			56	biopsy	non-amplified	4	5.8	4.14286	1.4	2+	0		non-amplified
			57	biopsy	non-amplified	5	2.8	2.54545	1.1	1+	1+		non-amplified
			58	resection	non-amplified	5	2.7	2.25	1.2	0	0		non-amplified
			59	resection	amplified	1	31	2.09459	14.8	3+	3+		amplified
			60	resection	non-amplified	5	1.8	2	0.9	1+	0		non-amplified
			61	resection	non-amplified	4	4.7	2.47368	1.9	1+	1+		non-amplified
			62	resection	amplified	1	19.3	2.09783	9.2	3+	3+		amplified
			63	resection	amplified	1	14.5	2.10145	6.9	3+	3+		amplified
			64	resection	non-amplified	5	1.9	1.9	1	0	0		non-amplified
			65	resection	non-amplified	4	4.5	2.64706	1.7	0	0		non-amplified
			66	resection	amplified	1	16	2.10526	7.6	3+	3+		amplified
			67	resection	amplified	1	8.9	2.69697	3.3	3+	2+		non-amplified
			68	resection	amplified	1	19.8	2.15217	9.2	3+	3+		amplified
			69	resection	non-amplified	5	1.9	1.9	1	0	0		non-amplified
			70	resection	non-amplified	4	4.1	2.41176	1.7	2+	2+		non-amplified
			71	resection	non-amplified	5	2.7	2.25	1.2	1+	0		non-amplified
			72	resection	amplified	1	6.3	2.52	2.5	2+	2+		amplified
			73	resection	non-amplified	5	2.9	2.23077	1.3	0	0		non-amplified
			74	resection	non-amplified	5	2	1.81818	1.1	0	0		non-amplified
			75	resection	non-amplified	5	1.8	1.8	1	0	0		non-amplified
			76	biopsy	non-amplified	5	2.7	2.45455	1.1	0	0		non-amplified
			77	resection	non-amplified	5	3.2	2.28571	1.4	1+	0		non-amplified
			78	biopsy	non-amplified	4	4.4	3.38462	1.3	2+	1+		non-amplified
			79	biopsy	NOE		NOE	NOE	NOE	2+	0		amplified
			80	resection	amplified	1	18.8	2.98413	6.3	3+	3+		amplified
			81	resection	amplified	1	20.3	5.8	3.5	3+	3+		amplified
			82	resection	non-amplified	5	1.9	1.9	1	1+	0		non-amplified
			83	resection	non-amplified	5	2.1	1.90909	1.1	1+	0		non-amplified
			84	resection	amplified	1	22.5	1.99115	11.3	3+	3+		amplified
			85	resection	amplified	1	18.8	2	9.4	3+	3+		amplified
			86	resection	amplified	1	6.1	2.34615	2.6	2+	1+		amplified
			87	resection	amplified	1	15	1.89873	7.9	3+	3+		amplified
			88	resection	non-amplified	5	2.1	1.90909	1.1	2+	1+		amplified
			89	resection	non-amplified	5	3.7	2.84615	1.3	0	0		non-amplified
			90	resection	amplified	1	18.8	2	9.4	3+	3+		amplified
			91	biopsy	NOE		NOE	NOE	NOE	2+	1+		non-amplified
			92	resection	amplified	1	15.8	2.19444	7.2	3+	3+		amplified
			93	resection	amplified	3	7.6	5.42857	1.4	2+	2+		amplified
			94	resection	non-amplified	4	4.5	3.46154	1.3	2+	2+		amplified
			95	resection	amplified	1	22.5	3.30882	6.8	3+	3+		amplified
			96	resection	non-amplified	4	4.7	4.27273	1.1	0	0		non-amplified
			97	biopsy	non-amplified	5	3.1	2.21429	1.4	2+	0		non-amplified
			98	resection	amplified	1	4.9	1.96	2.5	2+	2+		amplified
			99	resection	amplified	1	7.3	2.02778	3.6	2+	2+		amplified
			100	resection	amplified	3	9	6.42857	1.4	2+	2+		amplified
			101	resection	amplified	1	9.6	1.95918	4.9	2+	2+		amplified
			102	resection	non-amplified	4	5.3	3.53333	1.5	1+	1+		non-amplified
			103	resection	non-amplified	4	4.8	4.36364	1.1	2+	1+		non-amplified
			104	resection	non-amplified	5	3	2.5	1.2	2+	0		non-amplified
			105	resection	amplified	1	16	2.85714	5.6	3+	3+		amplified
			106	resection	non-amplified	5	1.8	1.8	1	1+	1+		non-amplified
			107	resection	non-amplified	5	3.5	2.1875	1.6	2+	1+		non-amplified
			108	resection	non-amplified	5	3.6	2.25	1.6	2+	1+		non-amplified
			109	resection	non-amplified	4	4.9	3.0625	1.6	2+	1+		non-amplified
			110	resection	amplified	1	20.8	2.14433	9.7	3+	3+		amplified
			111	resection	non-amplified	5	2	1.66667	1.2	0	0		non-amplified
			112	resection	amplified	1	4.9	2.33333	2.1	2+	2+		non-amplified
			113	resection	non-amplified	5	2.4	2.18182	1.1	0	0		non-amplified
			114	resection	amplified	1	22.5	3.57143	6.3	3+	3+		amplified
			115	resection	amplified	1	7.2	3	2.4	2+	2+		amplified
			116	resection	amplified	1	5.4	2.25	2.4	2+	1+		amplified
			117	resection	non-amplified	5	1.8	1.28571	1.4	1+	0		non-amplified
			118	resection	non-amplified	5	2.7	2.45455	1.1	0	0		non-amplified
			119	resection	non-amplified	5	3	2.72727	1.1	2+	1+		non-amplified
			120	resection	non-amplified	5	2.9	2.07143	1.4	1+	0		non-amplified
